# Supplementary material for: PAAR proteins act as the ‘sorting hat’ of the type VI secretion system
Source: Microbiology (Reading). 2019 Aug 5;165(11):1203–18. doi: 10.1099/mic.0.000842 (PMC7376260; doi:10.1099/mic.0.000842)
Supplement: Supplementary material 1 [file mic-165-1203-s001.xlsx]

## Sheet: Table S1
P. aeruginosa strain	VgrG1a	VgrG1b	VgrG1c	VgrG2a	VgrG2b	VgrG3	VgrG4a	VgrG4b	VgrG5	VgrG6	VgrG7	VgrG14	Other VgrG	PAAR1	PAAR2	PAAR3	PAAR4	PAAR5	Tse5	Tse7	DU4280	Other PAAR
Pseudomonas aeruginosa PAO1	PA0091	PA0095	PA2685	PA1511	PA0262	PA2373	PA3294	PA3486	PA5090	PA5266				PA0093	PA0824	PA1508	PA3904	PA1659.1	PA2684	PA0099	PA2375
Pseudomonas aeruginosa 12-4-4(59)
Pseudomonas aeruginosa 19BR
Pseudomonas aeruginosa 213BR
Pseudomonas aeruginosa 8380
Pseudomonas aeruginosa AES-1R
Pseudomonas aeruginosa ATCC 15692
Pseudomonas aeruginosa ATCC 27853
Pseudomonas aeruginosa B136-33
Pseudomonas aeruginosa BAMC 07-48
Pseudomonas aeruginosa Carb01 63
Pseudomonas aeruginosa DH01
Pseudomonas aeruginosa DK2
Pseudomonas aeruginosa DN1
Pseudomonas aeruginosa DSM 50071
Pseudomonas aeruginosa F22031
Pseudomonas aeruginosa F9676
Pseudomonas aeruginosa FA-HZ1
Pseudomonas aeruginosa FRD1
Pseudomonas aeruginosa IOMTU 133
Pseudomonas aeruginosa isolate B10W
Pseudomonas aeruginosa isolate F23197
Pseudomonas aeruginosa isolate F30658
Pseudomonas aeruginosa isolate F63912
Pseudomonas aeruginosa isolate F9670
Pseudomonas aeruginosa isolate H27930
Pseudomonas aeruginosa isolate H47921
Pseudomonas aeruginosa isolate H5708
Pseudomonas aeruginosa isolate M1608
Pseudomonas aeruginosa isolate M37351
Pseudomonas aeruginosa isolate PA14Or_reads
Pseudomonas aeruginosa isolate PcyII-10
Pseudomonas aeruginosa isolate S86968
Pseudomonas aeruginosa isolate T38079
Pseudomonas aeruginosa isolate T52373
Pseudomonas aeruginosa isolate T63266
Pseudomonas aeruginosa isolate W16407
Pseudomonas aeruginosa isolate W36662
Pseudomonas aeruginosa isolate W45909
Pseudomonas aeruginosa isolate W60856
Pseudomonas aeruginosa isolate X78812
Pseudomonas aeruginosa LES431
Pseudomonas aeruginosa LESB58
Pseudomonas aeruginosa LESB65
Pseudomonas aeruginosa LESlike1
Pseudomonas aeruginosa M18
Pseudomonas aeruginosa MTB-1
Pseudomonas aeruginosa N17-1
Pseudomonas aeruginosa NCGM1900
Pseudomonas aeruginosa NCGM1984
Pseudomonas aeruginosa NCGM2.S1
Pseudomonas aeruginosa NCGM257
Pseudomonas aeruginosa NCTC10332; NCTC10332
Pseudomonas aeruginosa Nhmuc
Pseudomonas aeruginosa PA_154197
Pseudomonas aeruginosa PA_D1
Pseudomonas aeruginosa PA_D16
Pseudomonas aeruginosa PA_D2
Pseudomonas aeruginosa PA_D21
Pseudomonas aeruginosa PA_D22
Pseudomonas aeruginosa PA_D25
Pseudomonas aeruginosa PA_D5
Pseudomonas aeruginosa PA_D9
Pseudomonas aeruginosa PA1
Pseudomonas aeruginosa PA1088
Pseudomonas aeruginosa PA11803
Pseudomonas aeruginosa PA121617
Pseudomonas aeruginosa PA1R
Pseudomonas aeruginosa PA1RG
Pseudomonas aeruginosa PA7
Pseudomonas aeruginosa PA7790
Pseudomonas aeruginosa PA8281
Pseudomonas aeruginosa PA96
Pseudomonas aeruginosa PACS2
Pseudomonas aeruginosa PAER4_119
Pseudomonas aeruginosa PAO1_Orsay
Pseudomonas aeruginosa PAO1H2O
Pseudomonas aeruginosa PAO1-VE13
Pseudomonas aeruginosa PAO1-VE2
Pseudomonas aeruginosa PAO581
Pseudomonas aeruginosa RP73
Pseudomonas aeruginosa S04 90
Pseudomonas aeruginosa SCV20265
Pseudomonas aeruginosa SCVFeb
Pseudomonas aeruginosa SCVJan
Pseudomonas aeruginosa UCBPP-PA14
Pseudomonas aeruginosa USDA-ARS-USMARC-41639
Pseudomonas aeruginosa VA-134
Pseudomonas aeruginosa YL84
